# Supplementary material for: Human Disturbance and Geometric Constraints Drive Small Mammal Diversity and Community Structure along an Elevational Gradient in Eastern China
Source: Animals (Basel). 2022 Jul 27;12(15):1915. doi: 10.3390/ani12151915 (PMC9367490; doi:10.3390/ani12151915)
Supplement: Supplementary file 1 [file animals-12-01915-s001.zip]

Archive with 1 entries (1 files):
- animals-1806065-supplementary.pdf
